# Supplementary material for: Dilatation of the bridging cerebral cortical veins in childhood hydrocephalus suggests a malfunction of venous impedance pumping
Source: Sci Rep. 2022 Jul 29;12:13045. doi: 10.1038/s41598-022-17465-9 (PMC9338310; doi:10.1038/s41598-022-17465-9)
Supplement: Supplementary file 1 — Supplementary Information. [file 41598_2022_17465_MOESM1_ESM.xlsx]

## Sheet: Sheet1
		Supplimentary raw data file
		Obstructed Hydrocephalus
Case	Age	Gender	Art flow	SSS flow	ST	SSS % return	ST % return	cortical vein 1	cortical vein 2	cortical vein 3	cortical vein 4	average of	vein of
number	years		ml/s	ml/s	flow	%	%					cortical veins	Galen
					ml/s			mm2	mm2	mm2	mm2	mm2	mm2
1	4.43	female	11.53	5.3	1.91	46	16.57	8.4	6.1	10	18	10.625	19.7
2	6	male	26.63	18	2.93	67.6	11	14.1	17.3	17.4	13.9	15.675	15.2
3	7.84	female	11.76	3.57	1.9	30.4	16.16	4.6	5.9	5.9	5.1	5.375	13
4	7.5	male	20.68	5.01	2.17	24.2	10.49	17.2	15.7	17.7	10	15.15	9.1
5	9.98	male	22.91	7.65	3.19	33.4	13.92	7.1	8.5	13	14.4	10.75	10
6	12.77	male	13.86	5.86	2	42.3	14.43	6.6	7.9	5.9	7.1	6.875	12.2
7	14.74	female	11.53	5.3	1.91	46	16.57	6.2	8.7	6.3	6.7	6.975	9.1
		Communicating Hydrocephalus
Case	Age	Clinical	Art flow	SSS flow	ST	SSS % return	ST % return	cortical vein 1	cortical vein 2	cortical vein 3	cortical vein 4	average of	vein of
number	years		ml/s	ml/s	flow	%	%					cortical veins	Galen
					ml/s			mm2	mm2	mm2	mm2	mm2	mm2
8	5.36	male	24.57	11.65	3.6	47.4	3.6	15.6	20.5	17.6	11.4	16.275	11.9
9	5.44	male	11.54	6.19	1.99	53.6	1.99	18.3	8.6	7.2	10.1	11.05	16.5
10	6.6	female	12.59	1.43	1.63	11.4	1.63	9.9	5.8	7.6	9.1	8.1	8.6
11	8.52	male	14.86	7.67	2.39	51.6	2.39	8.7	11.3	12.3	6	9.575	9.8
12	9.69	female	16.68	8.83	1.95	52.9	1.95	9.9	10.5	11.8	5.4	9.4	6.6
13	11.1	male	13.1	5.62	2.74	42.9	2.74	6.6	6.6	5.6	6.4	6.3	7.7
14	11.1	female	17.4	7.59	3.31	43.6	3.31	16.1	15.4	10.2	12.9	13.65	3.3
15	11.15	male	23.92	14.3	1.43	59.8	1.43	9.7	6.6	12.8	5.3	8.6	14.7
16	12.42	female	28.78	11.42	3.51	39.7	3.51	8	7.1	9.4	8.3	8.2	8.9
17	14.07	female	17.17	4.4	1.93	25.6	1.93	16.6	15.8	13.3	7.1	13.2	11.3
18	14.45	male	13.69	9.61	2.01	70.2	2.01	17.1	11.3	5.7	12.4	11.625	13.8
		Controls blood flow
Case	Age	Gender	Art flow	SSS flow	ST	SSS % return	ST % return
number	years		ml/S	ml/S	flow	%	%
					ml/min
1	7.19444	male	20.8	12.9333	4.03333	62.1795	19.391
2	10.3444	male	21.7667	13.1667	3.36667	60.49	15.4671
3	5.68333	male	15.66	8.92	2.84	56.9604	18.1354
4	15.8667	female	13.53	8.61	1.39	63.6364	10.2735
5	7.19444	male	20.8	12.9333	4.03333	62.1795	19.391
6	8.43611	male	23.3	11.0333	2.93333	47.3534	12.5894
7	13.3722	male	17.54	10.48	1.23	59.7491	7.01254
8	6.38611	female	16.41	9.76	3.59	59.4759	21.8769
9	15.0389	female	11.52	5.53	1.36	48.0035	11.8056
10	12.9833	female	14.8	7.32	1.76	49.4595	11.8919
11	9.61667	female	13.78	8.03	2.59	58.2729	18.7954
12	5.53611	female	14.08	7.32	2.02	51.9886	14.3466
13	7.075	female	18.34	9.25	2.65	50.4362	14.4493
14	2.01389	male	12.44	9.27	2.65	74.5177	21.3023
15	4.80278	female	13.8	9.47	2.27	68.6232	16.4493
16	2.61389	male	22.3667	12.9833	5.1	58.0477	22.8018
17	5.52222	male	12.81	8.67	2.51	67.6815	19.5941
18	13.8167	female	13.3667	6.03333	2.33333	45.1372	17.4564
19	12.5528	male	16.6667	8.33333	2.66667	50	16
20	9.55556	female	14.4	8.28	1.4	57.5	9.72222
21	11.475	female	20.52	9.29	4.2	45.2729	20.4678
22	14.3278	female	15.6667	7.35	2.61667	46.9149	16.7021
		Controls vein size						cortical vein 1	cortical vein 2	cortical vein 3	cortical vein 4	average of	vein of
case	Age	Gender										cortical veins	Galen
number	years							mm2	mm2	mm2	mm2	mm2	mm2
1	4.11111	female						12.6	12.9	12.2	12.1	12.45	10.8
2	4.44444	female						9.6	7.4	17.2	9.4	10.9	4.5
3	4.65833	male						20	23	12	13.7	17.175	9.6
4	4.71667	male						10.4	7.2	12.7	8.1	9.6	4.5
5	4.75	female						13.2	9.2	13.3	13.2	12.225	16.2
6	4.83056	male						10.5	14.6	10.8	9.1	11.25	7.5
7	5.25	male						11.3	8.3	14.4	9.1	10.775	9.8
8	5.26667	male						13.3	10.1	10.4	8.7	10.625	10.4
9	5.52222	male						12	9.4	9.7	10.2	10.325	20
10	5.525	female						10.2	7.8	9.2	8.2	8.85	21.6
11	6.20833	male						9.1	8	5.8	6.5	7.35	10.5
12	6.25	female						3.7	3.4	10.2	6	5.825	20.5
13	6.38889	male						11	10	7.5	4.8	8.325	15
14	6.78889	male						9.1	5.9	7.2	5.9	7.025	10.2
15	6.91389	male						10.4	8.6	4.1	3.6	6.675	12.9
16	6.92222	female						8.4	10.7	9.7	3.4	8.05	9.2
17	7.02222	male						9.5	10.4	20.1	6.8	11.7	12.1
18	7.05	male						8.8	8.2	7.2	13.2	9.35	4.7
19	7.36667	male						15.9	11.2	17.9	12.5	14.375	6.2
20	7.65278	female						8.6	5.3	11.3	7.9	8.275	4.5
21	7.84167	male						14.5	7.3	10.7	7.1	9.9	8.6
22	8.01111	male						11.6	12.2	8.4	5	9.3	18.9
23	8.06944	female						3.5	6.2	6.3	4.6	5.15	5.3
24	8.11111	male						10.7	7.6	7.5	5.6	7.85	9.3
25	8.27222	male						12	7	10.1	4.5	8.4	15.1
26	8.33333	male						16.6	16	12.4	13.3	14.575	7.5
27	8.49167	male						8	7.5	7	5.3	6.95	5.3
28	8.65833	female						9.4	6.1	8.9	5.1	7.375	21.1
29	8.78056	female						8.6	10.6	7.1	11.3	9.4	16.3
30	9.05	female						4.4	4	3.8	4.7	4.225	8.7
31	9.14167	female						6.8	9.5	9.1	11.5	9.225	2.4
32	9.42222	female						10.6	9.6	7.3	8	8.875	17.4
33	9.50278	female						7.7	8	6.1	6.2	7	8.9
34	9.55556	female						4.5	5.7	6.6	5.2	5.5	6.2
35	9.71944	female						5.3	5.9	6.1	6.3	5.9	10.2
36	9.78611	male						4.6	4	2.4	4.1	3.775	16.8
37	9.91944	female						6.8	7.8	9.9	3.4	6.975	9.2
38	9.95278	female						5.7	6.2	5.2	4.8	5.475	17.5
39	9.98611	female						8.8	6.6	6.3	6.7	7.1	20.1
40	10.0583	male						16.5	11.5	19.2	9.4	14.15	15.2
41	10.1167	male						9.2	8	4.2	6.4	6.95	13.8
42	10.1333	male						11.2	6.2	5.5	8.1	7.75	11.2
43	10.6528	male						6.8	3.5	6	3.8	5.025	9.7
44	10.7111	male						4.4	8	12.6	4.3	7.325	14.5
45	10.8944	male						15.9	11.6	13.5	4.1	11.275	16.9
46	11.1861	male						8.1	8.5	6.6	2.8	6.5	12.2
47	11.2333	male						12.9	8.7	13.8	7.2	10.65	7
48	11.475	female						5.2	5.5	7.2	11.7	7.4	15.6
49	11.625	male						6.9	13.7	5.4	4.5	7.625	8.4
50	11.6611	male						7.9	4.6	2.8	5.4	5.175	19.8
51	11.6639	male						7.7	7.2	9.4	6.2	7.625	14.6
52	11.7167	female						5.2	7.6	6.7	7	6.625	6.9
53	12.2417	female						15.9	15.1	13.9	11.1	14	14
54	12.3028	female						9.4	11.1	8.5	3.4	8.1	10.6
55	12.3056	male						11.3	7.7	8.7	8.6	9.075	8.8
56	12.525	female						15	11.8	8	9.5	11.075	5.9
57	12.5361	male						5	5.5	5	4.3	4.95	9.9
58	12.8667	male						11.4	6	4.7	4.8	6.725	13.5
59	12.875	male						12.6	12.9	11	12.4	12.225	16.9
60	13.0583	female						7.5	3.5	4.9	5.8	5.425	16.2
61	13.3833	male						7.5	5.4	8.2	4.3	6.35	12.5
62	13.4444	female						6.9	8	9.6	4.3	7.2	9.6
63	13.4472	female						16.7	9.2	5.9	4.2	9	15.2
64	13.5139	male						5.6	5.9	5.9	3.2	5.15	9.1
65	13.6167	female						8.7	5.5	13.1	5.5	8.2	16
66	14.1167	female						9.8	7.7	11.4	4.5	8.35	15.3
67	14.2861	female						13.8	10.6	12.9	8.8	11.525	13.4
68	14.3028	male						13.3	9.2	6.7	3.3	8.125	6.5
69	14.3278	male						5.2	6	5.7	5	5.475	20.5
70	14.5194	male						11	6.1	7.7	7.4	8.05	16.5
71	14.7694	female						5.6	5.1	3.9	3.4	4.5	4
72	14.7806	female						11.1	7.8	6.9	10.4	9.05	9.3
								11.1	7.8	6.9	10.4	9.05	9.3
	legend
	Art, arterial
	ml/s, milliliters per second
	mm2, millimeters squared
	SSS, superior sagittal sinus
	ST, straight sinus
